# Supplementary material for: Factors Associated with Health-Seeking Behavior in Indonesia: Evidence from the Indonesian Family Life Survey 2014
Source: Medicina (Kaunas). 2024 Oct 1;60(10):1607. doi: 10.3390/medicina60101607 (PMC11509421; doi:10.3390/medicina60101607)
Supplement: Supplementary file 1 [file medicina-60-01607-s001.zip]

Archive with 1 entries (1 files):
- medicina-3150953-SI.pdf
